# Supplementary material for: Long QT syndrome type 3 gain-of-function of Nav1.5 increases ventricular fibroblasts proliferation and pro-fibrotic factors
Source: Commun Biol. 2025 Feb 11;8:216. doi: 10.1038/s42003-025-07636-5 (PMC11814334; doi:10.1038/s42003-025-07636-5)
Supplement: Supplementary file 3 — Supplementary Data [file 42003_2025_7636_MOESM3_ESM.xlsx]

## Sheet: Raw data Figure 1
Supplementary Data - Raw data for the graphs in Figure 1.
Figure 1b	(Representation: Median with interquartile range)
Vimentin (% surface)
Control	10.1	16.9	21.3	23.0747	19.4699	14.7693	20.8	20.2	17.9	18.5
∆QKP	35.9	28.7	28.1	32.2	24.5
Figure 1c	(Representation: Median with interquartile range)
Cells / cm2
Control	6172.84	6172.84	2821.87	2292.77	4232.8	1763.67	2469.14	1410.93	2116.4	1234.57	881.83	3703.7	1410.93	1058.2	5467.37	881.83	2116.4	1410.93	2998.24	3174.6	4409.17	4409.17	7054.67	2821.87	2998.24	2998.24	5291.01	3174.6	3880.07
∆QKP	7936.51	4585.54	4232.8	10052.9	10582	7231.04	10846.6	14109.4	2469.14	7054.67	8112.87	7936.51	6701.94	11111.1	15520.3	13403.9
Figure 1d	(Representation: Median with interquartile range)
Vimentin / Stain Free Left Ventricle
Control	0.81	1.35	0.64	0.6	1.6	0.82	1.56	0.62	0	0.32	1.18	2.49
∆QKP	7.15	6.57	9.22	3.97	1.94	17.02	8.89	8.3
Vimentin / Stain Free Cardiac Fibroblast
Control	1.35	0.33	1.32	1.44	1.02	1.42	0.12		2.54	0.09	0.09	0.01	2.27	1	1	1	1	1	1		1.33	0.67	0.31	1.69	1.01	0.99
∆QKP	1.01	0.95	0.62	1.34	0.33	0.33	0.1	0.04	0.17	0.11	0.08	3.38	0.07	0.31	0.23	0.35	1.19	0.41	0.12	0.47	0.8	4.18	3.19	0.77	0.6

## Sheet: Raw data Figure 2
Supplementary Data - Raw data for the graphs in Figure 2.
Figure 2a	(Representation: Median with interquartile range)
Proliferation
Control	1	1	1.28	0.41	1.31	0.53	1.47	1	0.91	2.04	0.05	1	1	0.88	1.12	0.65	1.35	0.42	1.66	0.92	1.26	0.74	1	0.64	1.36	1.2	0.8	1.47	0.53	1	1	1	1	0.84	1.16	1.29	0.71	1.22	0.78	1	1.27	0.88	0.85	1.27	0.88	0.85	0.81	1.19	1.02
∆QKP	3.06	1.4	2.06	1.02	1.74	4.22	0.93	1.54	2.11	7.32	11.04	3.94	2.21	2.03	2.42	3.94	5.9	4.36	5.44	1.48	4.2	1.53	8.68	6.02	3.15	0.67	1.04	1.72	1.62	1.15	1.36	1.96	6.9	6.9	2.05	2.11	1.39	1.26
Figure 2b	(Representation: Median with interquartile range)
Ki67+ nuclei / Total nuclei
Control	0.09	0.03	0.1	0.04	0.02	0.05	0.01	0.04	0.02	0.05	0.11	0.02	0.01	0.02	0.09	0.11	0.02	0.01	0.03	0.03
∆QKP	0.17	0.05	0.21	0.06	0.04	0.05	0.13	0.05	0.02	0.08	0.11
Figure 2c	(Representation: Median with interquartile range)
Cleaved caspase 3 / Caspase 3
Control	1	1	0.98	1.13	0.88	1.11	0.82	1.07	0.69	1.38	0.93	1	1	1
∆QKP	0.5	0.34	0.38	0.56	0.65	0.32	1.58	0.86	0.42
Mcl-1 / Stain Free
Control	0.82	1.04	1.14	0.92	1.06	1.02	1	1	1
∆QKP	1.24	1.67	1.2	1.1	1.2	1.05
Figure 2e	(Representation: Median with interquartile range)
Acta2 / Hprt
Control	1.15	0.87	1.55	0.65	1	1.04	0.96	1.13	0.89	1
∆QKP	0.34	0.45	0.32	0.46	0.22	0.9	0.6	0.33
Figure 2f	(Representation: Median with interquartile range)
α-SMA / Stain Free
Control	1	1.05	0.95	1	1	1	1	1	1.02	0.96	1.02	0.88	1.28	0.84	1	1
∆QKP	0.87	0.5	1.01	0.75	0.59	0.43	0.92	0.73	0.58	0.43	0.67
POSTN / Stain Free
Control	1	1.52	0.48	1.36	0.91	0.72	0.61	1.71	0.84	0.84	1.19	1.11	0.7	1.18	0.82	0.46	1.28	0.41	0.49	1.81	1.56
∆QKP	0.29	0.93	1.19	0.57	0.14	0.57	0.34	0.72	0.38	0.41	0.37	0.31	0.51	0.53	0.35
[truncated: 3 more columns]

## Sheet: Raw data Figure 3
Supplementary Data - Raw data for the graphs in Figure 3.
Figure 3a	(Representation: Median with interquartile range)				Cardiac fibroblasts
TGF-β / Stain Free
Control	1	1	0.62	1.54	0.84	0.97	0.98	1.05	0.58	1	1.42	1	1	1	0.88	1.52	0.61
∆QKP	1.34	0.95	1.41	1.96	1.63	0.97	1.25	1.68	0.57	1.2	0.62	1.97	1.85	1.61
TGF-β Receptor I / Stain Free
Control	1	1.3	0.7	1.07	0.92	1.01	1.76	0.54	0.74	0.95	0.26	2.31	0.43	1.58	0.42	0.41	0.82	0.97	1.27	1.47	1.06
∆QKP	0.72	2.74	0.67	1.13	0.8	1.7	0.87	1.3	0.75	1.94	1.11	1.66	0.82
P-Smad 2/3 / Smad 2/3
Control	0.96	0.88	1.16	0.66	1.01	1.32	0.81	1.19	1	0.06	2.87	0.07	1	0.85	1.37	0.86	0.96	1.03	0.94	0.19	2.02	0.79	1.86	0.14
∆QKP	1.45	1.15	0.85	1.98	1.99	2.17	0.97	3.5	3.36	1.68	2.04	2.6	0.3	0.37	0.16
CTGF / Stain Free
Control	1	1	1	1	1	0.8	1.06	0.89	0.99	1.39	0.86	0.27	0.84	0.8	2.02	1.07
∆QKP	0.77	1.6	1.09	0.74	0.48	0.63	1.04	1.2	2.77	3.57	0.79
Col I / Stain Free
Control	1.14	1.37	0.56	1.08	1.24	0.61	0.02	3.12	0.14	0.91	0.8	0.76	1.37	0.87	0.51	1.03	1.47	1	1	1
∆QKP	1.56	3.38	3.03	4.8	6.53	4.31	2.19	1.83	0.77	0.61	1.17	0.8
Col III / Stain Free
Control	0.5	0.42	0.43	2.65	0.61	0.61	0.19	3.34	0.25	1	1	1	1	1.6	0.4	0.97	1.03	0.73	1.27
∆QKP	17.49	18.51	4.05	0.41	1.84	9.21	5.24	1.39	11.5	7.65	1.33	0.97	0.88	2.16	3.61	1.44	1.99
Figure 3b	(Representation: Median with interquartile range)				Left ventricle
TGF-β / Stain Free
Control	0.93	1.54	0.53	1	0.69	1.13	1	1.18	0.84	0.89	1.07	0.59	1.61	0.72	1.63	1.13	0.5	1.02
∆QKP	1.85	7.83	4.57	10.29	7.86	3.26	3.61	4.16	3.68	2.07
TGF-β Receptor I / Stain Free
Control	1.47	0.76	0.71	1.06	0.75	0.68	0.9	1.23	1.44	1	1.11	0.87	1.01
∆QKP	0.91	0.62	0.47	1.41	1.5	1.1	0.64	1.33
P-Smad 2/3 / Smad 2/3
Control	0.22	1.61	1.37	0.8	1	0.46	2.19	0.35	0.57	0.88	1.22	1.06	1.28
∆QKP	8.98	4.28	4.67	4.11	2.52	10.73	9.61	11.2	7.7
CTGF / Stain Free
Control	0	2.99	0	0.3	0.2	0.33	3.18	1.47	1.06	1.22	0.66	0.59
∆QKP	3.98	965.39	454.53	451.74	878.36	759.05	818.65	513.69
Col I / Stain Free
Control	1	0.89	1	0.66	1.45	0.49	0.79	1.44	1.45	0.83
∆QKP	1.06	1.19	3.38	2	2.92
Col III / Stain Free
Control	2.24	0.98	0.47	0.31	0.57	0.92	1.51	0.01	0.05	0.98	0.08	3.89
∆QKP	2.04	1.44	1.36	2.3	6.03	3	2.78	0.22

## Sheet: Raw data Figure 4
Supplementary Data - Raw data for the graphs in Figure 4.
Figure 4a	(Representation: Median with interquartile range)
Proliferation
Control DMSO	0.64	1.36	1.24	0.76	1.43	0.57	1	1	1	0.98	1.02	1.39	0.61	1.13	0.87	1	1.27	0.73	0.92	1.08	1	1.24	0.76	0.98	1.02	0.35	1.65
∆QKP DMSO	4.2	4.26	1.66	3.66	0.97	4.21	0.72	1.34	1.45	1.93	1.78	1.22	3.14	1.8	1.21	1.32	1.25	0.91	2.51
∆QKP GW	2.58	3.61	0.46	1.61	0.68	3.62	0.48	1.13	0.62	0.6	0.9	0.88	2	1.4	0.8	0.75	0.89	0.55	1.26
Figure 4b	(Representation: Median with interquartile range)
Proliferation
Control DMSO	1	1	1	1.25	0.75	1	1	1.66	0.34	1	1	1	1
Control Veratridine	3.3	1.52	1.03	2.02	1.19	2.6	1.18	1.98	0.92	0.85	1.15	1.17	0.63
Figure 4c	(Representation: Median with interquartile range)
Nav1.5 / Stain Free
Control	0.8702	1.7734	0.3562	0.5773	3.4389	0.5182	0.6012	0.5477	0.3164
∆QKP	0.4167	0.7765	0.28164	1.6049	0.6758	0.925	1.2384
Figure 4d	(Representation: Median with interquartile range)
Proliferation
∆QKP	1	1	1.64	0.36	0.84	1.16	1	1	1	1	1.04	0.96	1	0.8	1.2	0.89	1.11
∆QKP TTX	0.61	0.84	1.43	0.28	0.53	0.76	0.55	0.82	0.69	0.85	1.11	0.62	0.7	0.67	1.05	0.8	0.63
Control	0.58	0.35	0.55	0.14	0	0.08	0.17	0.2	0.78	0.52	0.2	0.13	0.28
Proliferation
∆QKP	0.84	1.16	1	1	1	1	1.04	0.96	1	0.8	1.2	0.89	1.11
∆QKP Ranolazine	0.72	0.73	0.44	0.87	0.55	0.39	1.38	0.57	0.73	0.95	0.67	0.97	0.52
Control	0.55	0.14	0.08	0	0.17	0.78	0.2	0.52	0.2	0.13	0.28
Figure 4e	(Representation: Median with interquartile range)
Proliferation
∆QKP NC5	1	1	1	1	1	1	1
∆QKP ASO	0.14	0.7	0.83	0.63	1.37	0.26	0.49
Control NC5	0	0.32	0.5	0.58	0.14	0.08	0.49	0.14	0.61
Figure 4f	(Representation: Median with interquartile range)
Scn5a / Hprt
∆QKP NC5	1	1	1	1	1	1
∆QKP ASO	0.09	0.42	0.7	0.1	0.22	0.1
TGF-β / Hprt
∆QKP NC5	1	1	1	1	1
∆QKP ASO	0.42	0.74	0.83	0.84	0.16

## Sheet: Raw data Figure 5
Supplementary Data - Raw data for the graphs in Figure 5.
Figure 5a	(Representation: Median with interquartile range)
Proliferation
∆QKP DMSO	1.62	0.38	1.13	0.87	1	0.97	1.03	1	1	1	1	1	1
∆QKP YM	0.94	0.29	0.75	0.63	0.62	0.72	0.95	0.68	0.69	0.69	1.3	0.94	0.46
Control	0.49	0.17	0.13	0.51	0.38	0.53	0.14	0.07	0.09	0.27	0.31	0.69	0.49	0.51	0.44	0.98	1.55
Proliferation
∆QKP	2.15	1.12	2.69	2.68	1.83	2.42	2.03	2.121	2.00297	2.77	2.19173	2.70894	2.64383
∆QKP iCaN	1.83	0.95	2.5	1.75	1.63	1.58	1.78	1.0809	1.00094	0.974	1.14809	0.567212	0.650639
Control	1	1	1	0.62	1.38	0.65	1.35	1	0.11	1.89	0.30208	0.1075	0.20098	0.300135	1	1.45747	1.49771	0.044822
Figure 5b	(Representation: Median with interquartile range)
NCX / Stain Free
Control	1	1.04	0.96	1.38	0.67	0.95	1.45	1.38	0.54	0.63
∆QKP	0.82	4.79	3.6	1.24	1.24	1.6	1.76
Calmodulin / Stain Free
Control	0.11	1.29	1.6	1	0.95	1.05	1	1.16	0.84	1	1	1	1	1	1.2	0.8	0.99	1.01	1	1
∆QKP	2.3	2.16	2.6	2.22	2.09	1.37	1.57	1.34	1.21	0.81	0.64	0.51	0.65	0.21	1.19	1.33	1.94	0.65	1.54	1.04	0.41
P-CaMKII / CaMKII
Control	1	1	1.15	0.85	1	1.8	1.49	1.11	0.18	0.59	0.83	0.51	1.97	1.59	0.77	0.16
∆QKP	0.52	1.04	0.03	0.62	0.4	0.7	0.21	0.27	0.26	0.86	1
Calcineurin / Stain Free
Control	0.8	1.2	0.93	1.07	1	1	0.73	1.27	1	1	1	1.86	0.14	0.03	0.11	1.89	1.97	1	1
∆QKP	1.09	1.2	0.84	2.13	1.18	0.83	0.62	1.13	1.07	0.69	0.58	1.41	2.27	4.23	2.04	2.89	1.66	0.84
Figure 5c	(Representation: Median with interquartile range)
Ca2+ oscillating fibroblasts (%)
Control	38	25	17	25	25	50	38	40	43	25
∆QKP	27	100	63	67	36	43	62
Ca2+ transient duration (sec)
Control	150	105	195	110	140	110	90	140	65
∆QKP	210	85	155	160	200	240	155
